# Supplementary material for: Nanoparticle-Enabled Combination Therapy Showed Superior Activity against Multi-Drug Resistant Bacterial Pathogens in Comparison to Free Drugs
Source: Nanomaterials (Basel). 2022 Jun 24;12(13):2179. doi: 10.3390/nano12132179 (PMC9268018; doi:10.3390/nano12132179)
Supplement: Supplementary file 1 [file nanomaterials-12-02179-s001.zip]

Archive with 1 entries (1 files):
- nanomaterials-1751508-supplementary.pdf
